# Supplementary material for: PPARα, δ and FOXO1 Gene Silencing Overturns Palmitate-Induced Inhibition of Pyruvate Oxidation Differentially in C2C12 Myotubes
Source: Biology (Basel). 2021 Oct 25;10(11):1098. doi: 10.3390/biology10111098 (PMC8614693; doi:10.3390/biology10111098)
Supplement: Supplementary file 1 [file biology-10-01098-s001.zip]

Archive with 1 entries (1 files):
- biology-1385626-original images-renumbered.pdf
